# Supplementary material for: Drivers of sustainable practices in a developing country’s garment and textile industry: The role of sustainability challenges, limited material access, and economic constraints
Source: PLoS One. 2026 May 29;21(5):e0338270. doi: 10.1371/journal.pone.0338270 (PMC13221072; doi:10.1371/journal.pone.0338270)
Supplement: S1 Data — (CSV) [file pone.0338270.s001.csv]

EC1	EC2	EC3	EC4	LAM1	LAM2	LAM3	LAM4	LAM5	CS1	CS2	CS3	CS4	DSP1	DSP2	DSP3	DSP4	DSP5
4	3	5	2	3	1	4	3	5	3	4	2	2	2	3	3	2	1
4	4	4	2	3	3	4	2	4	4	2	4	2	4	2	2	3	5
2	3	4	2	3	2	2	3	4	4	3	3	3	2	2	3	3	3
4	3	3	4	3	5	5	3	3	3	4	5	4	4	3	3	4	5
3	3	3	5	4	2	5	4	3	3	2	2	2	4	4	4	3	2
3	4	2	4	4	4	4	4	2	4	3	4	3	4	4	4	4	4
5	5	5	4	4	5	4	4	5	5	5	5	4	4	5	4	4	4
5	4	4	4	4	4	4	5	4	5	5	4	4	4	4	5	4	4
3	4	4	4	2	4	4	4	4	4	4	4	4	4	3	4	4	4
4	4	3	5	5	4	4	4	3	5	4	4	4	4	4	5	4	5
2	4	5	2	3	3	2	3	5	3	4	4	4	5	3	4	3	3
2	4	4	3	4	2	3	4	4	4	4	2	2	3	4	4	3	2
3	2	2	4	4	4	1	4	2	2	4	4	2	2	3	2	4	3
4	5	5	4	4	4	4	4	5	4	4	3	4	4	4	4	4	5
4	3	1	4	4	5	5	5	1	4	2	4	4	5	5	5	5	2
5	4	2	5	5	5	5	5	2	5	5	5	5	5	5	5	5	5
1	5	1	3	4	2	3	3	1	2	2	4	2	2	4	1	2	3
2	4	5	2	2	2	2	3	5	3	4	1	2	2	2	1	1	5
4	4	1	3	3	4	4	3	1	4	3	5	4	3	3	4	3	3
1	1	1	1	1	1	2	2	1	1	1	1	1	1	1	1	1	1
5	3	1	5	4	4	4	5	1	4	5	5	5	5	5	4	5	4
4	5	4	4	3	4	3	4	4	4	5	3	3	4	5	5	3	2
5	2	3	3	4	4	5	5	3	5	5	2	4	4	4	3	3	3
3	2	4	3	3	3	1	3	4	3	3	3	3	3	3	3	3	3
4	4	5	4	1	4	4	4	5	4	4	4	3	3	3	3	3	3
1	4	4	2	3	1	1	2	4	1	3	2	2	1	3	2	3	3
3	3	4	2	2	1	1	2	4	3	3	3	2	2	2	2	3	2
3	3	5	4	4	3	3	3	5	3	3	3	3	3	3	3	3	3
4	1	1	4	5	4	4	4	1	4	5	4	4	4	4	5	4	4
3	5	4	5	5	4	3	5	4	4	2	1	3	3	4	4	4	4
4	4	5	4	3	4	4	4	5	4	4	4	4	3	3	4	4	4
3	4	4	4	3	4	2	4	4	5	3	2	5	3	4	3	3	2
4	2	2	4	4	4	4	4	2	2	4	2	3	2	2	4	2	2
1	2	1	1	2	1	1	2	1	1	1	1	3	1	1	2	1	1
4	1	4	4	4	4	4	4	4	4	4	4	4	4	4	4	4	4
4	5	5	5	4	5	5	4	5	4	4	3	4	4	3	4	3	3
1	4	4	1	2	1	1	1	4	1	2	2	2	1	1	2	2	2
4	3	3	4	4	3	2	3	3	4	3	3	3	1	3	1	3	2
1	5	4	1	1	1	1	1	4	1	1	1	2	1	1	1	2	2
1	4	5	3	1	4	3	3	5	4	1	2	4	2	2	1	1	3
4	2	2	4	4	4	4	4	2	4	4	4	4	4	4	4	4	3
4	1	1	4	5	4	4	4	1	3	4	4	3	4	4	4	4	3
4	4	3	4	4	3	4	4	3	4	4	5	4	4	3	3	3	3
4	4	4	3	4	3	4	3	4	4	2	2	2	5	3	4	4	2
3	2	5	4	4	1	4	3	5	4	4	4	4	4	3	3	4	2
3	4	3	3	3	2	2	3	3	3	4	3	3	3	3	3	2	4
3	4	4	4	3	4	4	4	4	4	3	4	3	3	4	3	4	4
2	5	4	4	2	2	1	2	4	3	4	1	1	2	4	4	1	2
5	4	2	4	4	5	5	5	2	5	4	5	5	5	5	5	5	5
3	4	4	4	3	2	3	3	4	4	4	3	3	3	4	4	4	3
4	4	4	4	4	4	4	4	4	4	5	4	4	4	4	4	4	3
3	5	3	2	4	4	3	3	3	3	3	2	3	3	4	3	3	3
1	5	5	3	4	4	3	5	5	4	2	3	3	5	5	2	3	3
3	4	4	1	2	2	2	5	4	1	1	1	1	2	2	5	2	5
4	2	2	3	4	4	4	3	2	4	4	3	4	3	4	4	5	4
3	3	3	4	4	4	4	4	3	4	4	4	4	4	4	4	5	2
4	4	4	3	4	4	4	4	4	4	4	4	4	4	4	4	4	4
4	3	4	4	3	4	4	4	4	4	4	4	4	4	4	4	4	4
3	3	3	3	3	2	3	2	3	2	4	4	2	2	3	2	2	1
5	3	3	5	5	5	5	5	3	5	5	5	5	5	5	5	5	5
3	2	4	1	5	3	4	1	3	4	3	3	1	5	3	3	3	4
1	2	4	3	4	2	1	2	3	2	1	5	3	4	1	4	5	1
3	5	4	5	2	5	2	3	5	5	1	3	3	2	5	5	1	3
2	4	3	1	2	5	3	3	4	2	5	5	3	1	2	4	5	3
3	3	5	2	3	1	5	3	4	4	3	3	3	5	1	4	3	2
4	3	5	5	2	1	5	3	3	2	1	1	2	5	3	1	3	4
2	3	5	5	3	2	4	5	3	1	4	5	2	4	2	3	3	1
5	3	4	3	4	2	1	5	4	2	1	3	4	3	1	5	2	2
2	3	3	4	2	1	3	5	2	2	4	5	4	2	3	2	1	2
4	5	4	5	1	5	2	3	3	4	5	1	5	4	3	2	5	2
4	4	3	4	5	5	4	4	4	4	5	4	4	5	4	4	4	4
4	4	3	4	4	5	4	4	3	4	4	4	4	4	4	4	4	4
5	4	4	4	5	5	3	5	2	4	5	5	4	4	3	3	4	4
3	4	5	3	3	3	3	3	3	3	3	3	3	3	3	3	3	3
3	5	4	3	4	3	1	1	5	1	1	1	1	1	1	1	1	1
5	2	2	5	4	4	5	5	2	4	4	5	4	5	5	5	4	4
4	2	3	4	3	3	3	3	3	3	3	3	4	3	3	4	3	3
5	3	2	5	5	4	4	4	4	4	4	4	4	4	4	4	4	3
5	3	4	2	1	4	5	1	2	2	3	4	5	2	3	2	1	5
4	4	5	5	5	1	2	3	5	4	5	4	3	1	5	2	1	3
3	4	4	5	1	4	4	3	4	3	5	5	5	4	4	1	3	5
5	3	4	4	5	5	4	5	3	5	5	5	5	5	5	5	5	5
4	3	4	4	4	4	3	3	3	4	4	3	4	4	3	4	3	4
2	1	2	2	2	3	2	2	2	3	2	2	2	2	3	3	4	4
3	3	4	5	5	5	5	5	4	5	5	5	5	5	5	5	5	5
3	5	5	4	4	4	4	4	5	4	4	4	4	4	4	4	4	4
2	4	4	4	2	2	3	2	4	3	2	2	2	2	2	2	2	2
4	4	4	5	1	2	3	3	4	4	5	1	2	4	5	1	2	3
2	4	4	3	2	2	2	4	4	4	4	4	4	4	4	4	4	4
4	2	4	3	4	3	3	4	3	4	4	4	4	4	4	4	4	3
4	3	4	4	4	4	4	2	4	4	4	4	4	4	2	2	4	4
4	3	3	4	3	4	4	5	2	3	3	4	4	4	4	4	4	5
3	4	2	3	2	3	4	3	5	4	3	3	4	4	3	4	3	4
3	5	5	1	4	5	3	3	4	4	4	4	3	4	4	5	4	4
2	4	4	2	1	2	3	3	4	4	3	4	2	2	4	4	4	4
3	4	4	5	4	4	4	4	4	3	3	4	2	3	3	4	3	4
4	3	4	4	3	4	4	1	4	2	4	4	5	3	3	4	4	3
5	2	4	5	5	5	5	5	1	5	4	4	3	4	4	5	3	4
5	5	1	5	5	5	5	5	4	5	5	5	5	5	5	5	5	5
4	4	4	4	4	3	3	4	3	3	3	4	4	5	2	4	4	4
2	4	3	2	2	2	2	2	5	2	2	2	2	2	2	2	2	2
3	4	5	3	3	3	3	3	4	3	3	3	3	3	3	3	3	3
4	4	4	4	4	4	4	4	2	4	4	4	4	4	4	4	4	4
1	2	2	3	2	3	2	3	5	4	3	3	2	3	3	3	3	2
2	5	5	3	2	3	4	2	1	3	3	3	4	3	4	3	4	3
4	3	1	4	4	4	4	3	2	4	2	2	4	3	4	3	3	3
4	2	4	4	2	4	2	4	3	2	3	2	2	3	5	1	1	2
3	2	4	3	2	2	5	3	3	3	3	1	5	1	2	1	5	3
4	5	4	4	4	4	4	5	5	3	4	4	4	4	4	3	3	4
4	4	3	3	4	3	3	4	4	3	4	4	4	5	4	4	5	4
4	3	5	3	3	5	4	4	4	4	3	4	4	4	3	3	4	4
4	3	5	3	4	4	4	4	3	4	4	4	3	4	5	5	4	3
3	3	5	2	4	3	3	2	3	3	2	5	5	4	4	2	5	5
4	3	4	4	4	3	4	4	4	4	3	4	5	4	5	5	4	4
3	3	3	2	3	3	4	4	2	5	2	5	3	3	3	3	5	3
4	5	4	2	5	1	5	4	3	5	5	4	4	4	4	3	5	4
4	4	3	4	5	4	4	5	4	5	4	3	3	4	4	4	5	3
4	4	3	4	4	3	2	4	3	3	5	4	5	5	4	5	4	4
3	4	4	4	3	3	4	4	2	4	4	4	3	4	4	3	2	4
4	4	5	4	5	3	4	4	3	5	4	3	3	4	5	3	4	5
3	5	4	4	4	2	4	3	5	4	4	3	4	4	4	5	4	3
2	2	2	2	2	2	2	2	2	2	2	2	2	2	2	2	2	2
3	2	3	2	3	3	4	2	3	3	2	2	2	3	4	3	4	2
1	3	2	3	3	4	4	4	4	4	4	3	3	5	3	4	4	4
2	3	4	3	1	3	3	2	2	2	2	1	2	1	2	1	1	1
4	4	5	5	4	5	4	5	5	5	5	5	5	5	5	5	5	5
4	4	4	4	1	4	4	3	4	4	3	4	3	3	5	4	4	4
1	3	4	1	5	4	3	1	3	1	5	4	1	1	3	3	4	4
4	3	4	2	2	3	3	3	3	4	1	1	3	4	2	3	4	2
2	1	2	2	2	2	3	3	2	2	2	2	2	2	2	3	2	3
4	3	4	3	4	5	5	5	4	4	5	4	4	4	4	5	5	4
5	5	5	5	5	4	4	5	5	5	5	5	5	5	5	4	4	4
3	4	4	3	3	2	1	3	4	5	4	4	3	2	4	3	5	5
3	4	4	3	3	2	1	3	4	5	4	4	3	2	4	3	5	5
3	4	4	3	3	2	1	3	4	5	4	4	3	2	4	3	5	5
4	2	4	4	4	4	2	4	3	4	3	2	4	3	4	3	4	4
3	3	4	4	3	2	4	3	4	4	4	5	4	4	3	4	4	4
2	3	3	3	2	3	3	2	4	4	4	2	3	4	3	2	2	3
4	4	3	3	4	3	3	4	3	3	3	3	3	2	4	4	4	4
3	2	2	3	3	3	3	2	3	3	2	5	3	1	2	2	2	3
2	3	2	2	2	2	2	3	2	4	2	2	2	4	3	2	4	2
2	2	4	2	2	2	2	2	2	2	2	2	2	2	2	2	1	1
3	3	3	5	3	3	3	3	3	3	5	5	3	3	5	5	3	3
1	4	4	3	4	3	3	3	2	4	4	3	2	5	4	3	4	5
5	5	5	4	4	4	5	4	5	5	1	4	4	5	4	4	4	4
1	1	1	1	1	1	1	1	1	1	1	1	1	1	1	1	1	1
2	2	2	2	2	2	2	2	2	2	2	2	2	2	2	2	2	2
3	3	3	3	3	3	3	3	3	3	3	3	3	3	3	3	3	3
4	4	4	4	4	4	4	4	4	4	4	4	4	4	4	4	4	4
2	1	4	4	4	5	2	4	2	3	4	5	4	3	2	4	3	3
3	5	2	4	3	3	2	1	1	3	4	3	2	4	5	4	1	3
4	3	5	2	3	4	1	4	2	2	4	1	4	1	2	4	4	3
3	4	2	4	4	5	3	2	4	2	3	3	4	4	2	4	1	1
2	1	3	4	5	2	1	5	2	4	2	4	1	3	4	2	2	4
3	5	2	1	3	4	5	2	3	1	5	4	4	1	1	4	4	1
3	4	3	3	4	3	4	4	4	4	4	4	4	4	4	4	4	4
5	4	4	5	4	4	4	5	4	4	5	5	5	5	5	5	5	5
3	5	3	3	3	4	5	5	5	4	4	2	3	5	5	5	5	5
4	4	4	4	5	5	5	5	5	5	5	5	5	5	5	4	5	5
5	5	5	5	5	5	5	5	5	5	5	5	5	5	5	5	5	5
4	4	4	4	4	4	4	4	4	4	4	4	4	4	3	4	4	4
3	1	3	1	1	3	3	5	3	2	3	3	3	4	3	5	5	5
2	2	2	2	2	2	2	2	2	2	2	2	2	2	2	2	2	2
3	3	3	3	3	3	3	3	4	3	3	4	3	3	3	3	3	3
4	3	3	4	4	3	4	4	5	4	4	4	5	4	4	4	4	2
4	3	4	4	3	4	3	4	4	4	4	3	4	4	3	4	4	4
1	1	1	1	1	1	1	1	1	1	1	1	1	1	1	1	1	1
4	4	4	5	3	4	4	5	5	4	3	4	2	4	5	4	4	5
2	1	4	3	3	4	4	4	4	4	4	4	4	4	4	4	4	4
4	2	4	4	3	4	4	4	4	4	4	4	4	4	4	4	4	4
5	4	4	3	3	3	4	4	5	4	4	4	4	4	4	3	4	4
2	3	3	2	2	3	2	3	5	3	3	3	3	3	3	5	3	3
3	2	4	3	1	1	1	2	1	4	4	1	1	1	2	1	2	2
5	5	5	5	5	5	5	5	5	5	4	5	4	3	5	5	4	4
4	3	4	4	4	3	3	5	4	4	4	4	4	4	5	2	2	4
2	2	3	2	2	2	1	3	3	2	2	3	3	2	2	4	3	2
1	3	3	3	3	3	2	4	4	3	2	3	2	2	3	3	3	3
4	4	4	3	4	4	5	4	4	3	2	4	5	4	4	4	4	2
4	3	3	3	3	3	3	3	3	2	3	3	2	3	3	3	3	3
4	4	4	4	4	4	4	4	4	4	4	4	4	4	4	4	4	4
5	5	4	5	2	5	5	5	5	5	4	5	5	4	4	5	5	5
3	2	3	3	2	3	3	3	3	3	2	2	3	3	2	3	3	2
5	5	4	4	4	3	4	3	4	3	3	4	3	3	2	3	5	5
5	5	5	5	5	5	5	5	5	5	5	5	5	5	5	5	5	5
3	3	3	4	4	4	4	4	4	4	4	4	4	4	4	4	3	4
4	4	5	4	3	3	4	4	5	4	4	5	4	4	4	3	4	5
4	4	4	4	5	4	4	4	4	5	5	4	4	4	4	4	3	4
4	5	5	4	4	3	4	4	4	4	5	3	4	4	2	4	2	3
2	3	4	4	3	4	4	4	4	4	4	4	4	3	4	4	4	4
3	1	1	1	3	4	3	2	2	1	2	1	1	1	1	1	2	1
4	4	4	4	4	4	4	4	4	4	4	4	4	4	4	4	4	4
2	2	2	2	2	2	2	2	2	2	3	2	2	2	2	2	2	2
5	4	4	5	4	3	4	4	4	5	4	4	4	4	4	4	4	4
4	4	5	4	3	4	4	4	3	5	4	4	4	3	4	4	4	3
4	4	5	5	4	4	4	4	4	4	4	4	4	3	4	4	4	4
2	1	1	1	1	2	1	1	1	1	2	2	1	1	2	1	1	1
2	2	2	3	3	3	3	3	3	5	5	5	5	5	4	4	4	4
1	2	2	3	4	3	3	2	2	3	3	3	2	3	2	2	2	2
4	3	3	2	3	4	4	4	3	2	3	5	2	3	3	3	3	1
4	4	2	3	4	3	2	3	2	2	3	4	4	3	2	1	3	3
3	3	3	2	4	3	4	4	4	4	5	4	2	2	2	3	3	3
3	3	3	3	4	4	3	4	4	4	2	3	3	3	3	4	4	3
1	2	3	3	3	4	4	3	3	4	3	4	3	2	3	3	3	4
2	3	5	4	4	4	4	4	4	4	4	5	3	4	4	4	3	3
4	4	2	4	4	4	5	2	3	4	3	4	4	4	4	4	3	4
3	3	2	5	3	1	2	2	4	3	3	3	2	3	4	2	3	3
3	3	2	4	4	4	4	4	2	1	4	4	3	4	3	4	4	4
3	3	2	3	4	3	3	4	4	4	4	3	3	2	3	4	4	3
4	4	4	5	4	4	4	4	4	5	5	4	5	4	4	4	5	4
4	4	4	5	5	5	4	4	4	4	4	4	5	4	4	4	4	5
4	3	5	4	4	4	4	5	3	3	4	4	4	5	4	4	4	5
4	4	3	2	3	3	4	4	4	4	4	4	3	5	3	4	4	4
4	3	4	4	4	3	5	3	3	4	4	3	4	4	4	4	2	4
3	4	3	3	3	2	3	4	3	3	3	3	2	2	4	2	4	4
5	5	5	5	5	5	5	5	5	5	5	5	5	5	5	5	5	5
3	2	2	3	2	2	4	1	2	2	3	2	2	2	2	2	3	2
4	3	4	4	3	3	3	3	3	3	4	3	3	3	3	3	3	4
5	5	5	4	4	5	4	5	4	4	4	4	4	5	5	5	5	5
4	5	1	2	3	4	5	1	2	3	4	5	1	3	4	5	1	2
1	1	1	1	3	2	5	4	4	1	1	3	2	3	2	5	2	3
4	4	5	4	4	5	4	5	4	4	4	4	4	5	4	4	5	5
4	3	4	5	2	3	4	4	3	4	3	1	2	4	3	3	2	1
5	4	3	4	4	4	4	5	4	5	4	5	4	4	5	5	5	3
3	1	2	3	4	3	3	2	4	1	4	4	3	2	3	4	3	4
4	3	4	3	4	4	3	4	4	5	5	3	4	3	3	4	3	4
3	2	1	2	1	5	2	1	3	2	3	2	4	5	2	1	5	2
3	4	4	4	2	3	2	4	2	3	4	3	2	4	2	2	3	2
4	4	5	5	5	5	5	5	4	4	3	3	4	4	3	4	3	3
5	3	4	3	2	4	2	2	4	4	2	2	2	2	3	1	3	2
4	4	4	4	4	4	4	4	4	4	4	4	4	4	4	4	4	4
4	4	4	3	5	3	3	3	4	3	4	3	3	4	4	3	3	3
4	4	3	5	5	3	2	3	3	4	3	3	3	4	3	2	2	3
3	4	4	5	4	3	4	4	3	3	4	5	3	4	5	3	3	4
4	4	5	4	4	5	4	4	5	4	5	4	4	4	4	4	5	4
4	4	4	2	3	4	4	5	3	4	4	3	4	4	4	4	4	4
3	4	4	4	3	5	4	3	5	4	5	4	3	4	3	3	3	4
2	2	2	3	4	4	3	3	3	3	3	3	3	3	3	3	4	3
2	3	3	2	2	2	1	1	1	4	3	4	2	1	1	4	1	1
4	4	4	4	4	4	4	5	4	5	4	5	4	4	4	5	4	4
4	4	4	4	5	5	3	3	3	2	4	2	2	4	4	4	4	2
1	3	3	3	2	2	2	2	3	2	2	1	1	2	1	2	1	3
4	4	5	5	4	5	5	5	5	4	5	4	5	4	4	5	4	4
5	5	4	5	5	4	3	5	5	5	5	5	4	5	5	5	5	5
4	3	4	4	3	4	5	4	5	3	3	2	1	4	1	1	2	2
4	3	4	3	4	3	3	3	3	3	4	3	3	3	4	3	4	4
4	3	2	1	4	3	4	4	3	5	4	4	4	4	3	4	4	4
4	3	4	5	5	2	3	5	1	3	4	4	5	4	4	4	4	5
2	3	3	4	5	3	4	4	4	4	4	4	3	5	4	3	3	5
4	4	4	3	4	4	4	4	4	4	4	4	4	4	4	4	4	4
3	5	4	5	5	5	5	5	5	5	5	5	5	5	5	5	5	5
4	4	3	3	4	5	5	3	3	3	3	1	3	5	4	4	4	4
4	4	3	4	4	5	4	3	4	5	4	3	3	4	5	4	4	5
3	4	5	5	5	5	1	2	4	4	4	5	4	5	3	3	5	4
4	4	4	5	4	3	5	4	5	3	4	5	4	4	4	4	4	4
1	4	4	4	3	4	4	3	4	5	4	4	4	4	4	5	5	5
4	4	4	4	4	4	4	4	4	4	4	4	4	4	4	4	4	4
4	3	3	3	3	2	3	3	3	2	4	2	1	2	2	3	2	3
3	1	1	1	1	1	1	2	1	1	1	2	2	1	1	1	1	2
3	4	4	5	4	3	4	4	3	5	5	4	3	3	4	4	3	4
5	5	4	4	4	5	5	4	4	5	4	4	4	4	4	5	4	4
4	4	4	5	4	4	4	4	4	5	5	3	4	4	3	3	4	3
4	3	4	4	4	4	4	4	4	3	4	4	3	3	3	3	3	4
3	2	5	3	1	5	4	1	2	4	3	4	5	3	4	5	1	2
3	5	3	1	2	4	3	4	3	3	5	1	1	2	2	4	4	5
2	1	2	2	3	2	4	4	2	4	3	4	5	1	2	3	3	3
4	2	4	4	3	5	4	2	3	4	2	4	3	5	4	4	3	2
3	1	3	3	1	5	3	1	3	2	5	2	4	5	4	5	1	5
3	2	3	4	3	2	4	1	2	3	4	1	3	5	1	2	2	3
2	3	4	1	5	4	3	5	2	2	5	5	2	1	3	5	3	4
2	2	3	3	3	2	3	3	3	3	3	3	3	3	3	2	3	3
3	4	4	1	4	1	5	2	3	1	2	2	4	4	4	2	5	3
1	2	2	4	5	1	5	5	3	4	2	1	5	3	2	1	3	4
3	4	2	5	4	3	4	5	4	2	1	3	4	1	5	4	4	5
1	4	1	3	4	3	4	5	1	4	5	2	3	5	2	4	4	1
4	4	5	4	4	3	1	3	5	3	1	4	5	3	1	3	4	5
4	4	2	5	4	1	2	2	5	4	3	3	5	1	4	5	2	5
3	1	5	1	4	4	3	1	3	4	4	3	4	4	4	4	4	4
3	3	3	4	4	2	3	4	3	4	4	4	4	3	4	3	4	4
4	3	2	4	4	4	4	4	4	4	4	4	4	3	4	3	4	4
3	5	4	4	5	4	4	4	3	4	4	4	5	4	4	2	4	4
4	2	4	4	5	4	4	4	5	5	4	4	4	3	4	4	4	4
4	3	1	4	2	1	3	4	1	4	4	4	3	5	4	5	4	3
4	4	4	4	4	4	4	4	4	5	5	5	5	5	4	4	4	4
4	4	4	5	5	5	5	5	5	4	4	4	5	5	4	4	4	4
4	4	4	4	4	4	4	4	4	4	4	4	4	4	4	4	4	4
4	4	4	4	4	4	4	4	4	4	4	4	4	4	4	4	4	4
3	4	3	3	3	3	3	3	3	3	2	2	3	3	2	2	3	3
4	4	4	4	4	4	4	4	4	4	4	4	4	4	4	4	4	4
4	4	4	4	4	4	4	4	4	4	4	4	4	4	4	4	4	4
3	4	3	3	3	4	3	4	4	3	4	3	3	3	3	3	3	4
3	3	3	3	3	3	4	4	3	3	3	2	2	3	3	3	3	3
4	4	4	5	5	5	5	5	4	4	4	4	3	4	5	4	3	3
4	4	2	3	2	4	3	3	3	4	4	3	4	4	5	4	4	4
4	4	4	4	4	4	5	4	4	5	5	5	5	4	4	4	4	4
4	5	4	4	5	4	4	5	5	4	4	5	5	4	5	4	5	4
4	4	4	4	4	4	4	4	4	4	4	4	4	4	4	4	4	4
3	3	3	3	3	3	3	3	3	3	3	3	3	3	3	3	3	3
4	5	5	4	5	5	3	5	4	3	5	4	4	4	3	4	4	5
4	4	4	4	5	4	4	4	5	4	4	4	4	4	4	5	4	4
4	4	4	4	4	4	4	5	4	5	4	4	5	4	5	4	4	5
3	5	5	5	3	4	5	5	4	5	4	5	4	4	4	5	5	4
4	4	4	4	4	4	4	4	4	4	4	4	4	5	5	5	5	5
4	5	5	4	5	3	5	5	4	5	4	5	4	5	3	4	3	5
5	5	5	5	5	5	5	5	5	5	5	5	5	5	5	5	5	5
5	4	5	3	4	5	4	5	4	4	5	4	5	4	4	5	5	4
5	2	5	5	5	3	4	5	5	4	5	5	4	4	2	4	4	5
5	4	4	4	4	4	5	5	4	5	4	4	4	4	4	4	4	5
4	4	4	2	3	3	3	2	2	3	3	3	4	3	4	3	2	2
5	3	5	5	5	5	3	4	4	5	5	3	3	4	3	4	3	3
1	4	4	4	5	3	4	4	4	3	4	3	3	2	4	4	4	3
4	4	4	2	3	4	4	4	4	2	4	4	4	3	3	5	4	3
3	3	4	5	3	4	4	4	3	4	4	4	2	3	3	4	5	4
3	4	5	4	4	3	4	5	5	4	4	4	3	5	4	3	4	2
3	3	2	4	4	4	4	3	3	4	4	4	3	3	1	3	4	5
4	4	4	4	4	4	4	4	4	4	4	4	4	4	4	4	4	4
